# Supplementary material for: Organocatalytic Ring-Opening Polymerization of ε-Caprolactone Using bis(N-(N′-butylimidazolium)alkane Dicationic Ionic Liquids as the Metal-Free Catalysts: Polymer Synthesis, Kinetics and DFT Mechanistic Study
Source: Polymers (Basel). 2021 Dec 8;13(24):4290. doi: 10.3390/polym13244290 (PMC8705680; doi:10.3390/polym13244290)
Supplement: Supplementary file 1 [file polymers-13-04290-s001.zip]

Archive with 1 entries (1 files):
- polymers-1468962-supplementary.pdf
